# Supplementary material for: Genetic Variation Analysis and Development of KASP Marker for Leaf Area and Hight in Southern-Type Populus deltoides
Source: Plants (Basel). 2025 Jan 23;14(3):330. doi: 10.3390/plants14030330 (PMC11820701; doi:10.3390/plants14030330)
Supplement: Supplementary file 1 [file plants-14-00330-s001.zip]

Archive with 1 entries (1 files):
- plants-3386406-supplementary.pdf
